# Supplementary material for: High-resolution DNA methylation screening of the major histocompatibility complex in multiple sclerosis
Source: Front Neurol. 2023 Dec 8;14:1326738. doi: 10.3389/fneur.2023.1326738 (PMC10739394; doi:10.3389/fneur.2023.1326738)
Supplement: Supplementary file 2 [file Table_1.XLSX]

## Sheet: Sheet1
Chr	Start	End	Classification	Annotation	Distance to TSS	Gene Name	Gene Type
chr6	29015191	29015200	Hypo-DMR	Intergenic	-9585	ZNF311	protein-coding
chr6	32583759	32583973	Hypo-DMR	intron 2	5970	HLA-DRB1	protein-coding
chr6	32584090	32584819	Hypo-DMR	intron 1	5382	HLA-DRB1	protein-coding
chr6	29871707	29871771	Hyper-DMR	TTS	2044	HCP5B	ncRNA
chr6	29881702	29881730	Hyper-DMR	Intergenic	-5857	HLA-H	pseudo
chr6	29896409	29896721	Hyper-DMR	Intergenic	8992	HLA-H	pseudo
chr6	29936190	29936634	Hyper-DMR	Intergenic	-6058	HLA-A	protein-coding
chr6	29939671	29939978	Hyper-DMR	Intergenic	-2646	HLA-A	protein-coding
chr6	29940402	29940532	Hyper-DMR	Intergenic	-2003	HLA-A	protein-coding
chr6	30220380	30220423	Hyper-DMR	Intergenic	-6907	TRIM26	protein-coding
chr6	30240007	30240096	Hyper-DMR	intron	-19511	HLA-L	pseudo
chr6	30246147	30246369	Hyper-DMR	intron	-13304	HLA-L	pseudo
chr6	31283141	31283263	Hyper-DMR	Intergenic	-11066	HLA-C	protein-coding
chr6	31300864	31300890	Hyper-DMR	intron	760	LINC02571	ncRNA
chr6	31301483	31301548	Hyper-DMR	non-coding	122	LINC02571	ncRNA
chr6	31317970	31318527	Hyper-DMR	Intergenic	-16611	LINC02571	ncRNA
chr6	31318865	31318922	Hyper-DMR	Intergenic	-17256	LINC02571	ncRNA
chr6	31319971	31320102	Hyper-DMR	Intergenic	-18399	LINC02571	ncRNA
chr6	31327603	31328023	Hyper-DMR	Intergenic	-26176	LINC02571	ncRNA
chr6	31329742	31329805	Hyper-DMR	Intergenic	25543	MIR6891	ncRNA
chr6	31341858	31342203	Hyper-DMR	Intergenic	13286	MIR6891	ncRNA
chr6	31557399	31557543	Hyper-DMR	intron	9895	NFKBIL1	protein-coding
chr6	32269968	32270521	Hyper-DMR	intron	15071	LOC101929163	ncRNA
chr6	32346304	32346315	Hyper-DMR	intron	25603	TSBP1	protein-coding
chr6	32358204	32358563	Hyper-DMR	intron	13529	TSBP1	protein-coding
chr6	32412938	32413008	Hyper-DMR	Intergenic	-5843	BTNL2	protein-coding
chr6	32443948	32444070	Hyper-DMR	intron	4167	HLA-DRA	protein-coding
chr6	32446642	32446659	Hyper-DMR	Intergenic	6808	HLA-DRA	protein-coding
chr6	32463177	32463353	Hyper-DMR	Intergenic	23423	HLA-DRA	protein-coding
chr6	32470465	32470611	Hyper-DMR	Intergenic	30696	HLA-DRA	protein-coding
chr6	32472588	32472731	Hyper-DMR	Intergenic	32817	HLA-DRA	protein-coding
chr6	32477138	32477191	Hyper-DMR	Intergenic	37322	HLA-DRA	protein-coding
chr6	32477302	32477371	Hyper-DMR	Intergenic	37494	HLA-DRA	protein-coding
chr6	32477645	32477823	Hyper-DMR	Intergenic	37892	HLA-DRA	protein-coding
chr6	32478139	32478914	Hyper-DMR	Intergenic	38684	HLA-DRA	protein-coding
chr6	32481997	32482296	Hyper-DMR	Intergenic	42304	HLA-DRA	protein-coding
chr6	32482847	32483585	Hyper-DMR	Intergenic	43374	HLA-DRA	protein-coding
chr6	32485766	32485792	Hyper-DMR	Intergenic	44450	HLA-DRB5	protein-coding
chr6	32501153	32501446	Hyper-DMR	Intergenic	28930	HLA-DRB5	protein-coding
chr6	32510757	32511014	Hyper-DMR	Intergenic	19344	HLA-DRB5	protein-coding
chr6	32514164	32514539	Hyper-DMR	Intergenic	15878	HLA-DRB5	protein-coding
chr6	32518536	32518889	Hyper-DMR	intron	11517	HLA-DRB5	protein-coding
chr6	32522667	32523071	Hyper-DMR	intron	7360	HLA-DRB5	protein-coding
chr6	32524049	32524870	Hyper-DMR	intron	5770	HLA-DRB5	protein-coding
chr6	32525988	32526141	Hyper-DMR	intron	4165	HLA-DRB5	protein-coding
chr6	32528094	32528550	Hyper-DMR	intron	1907	HLA-DRB5	protein-coding
chr6	32530827	32531271	Hyper-DMR	promoter-TSS	-820	HLA-DRB5	protein-coding
chr6	32533156	32533758	Hyper-DMR	Intergenic	-3228	HLA-DRB5	protein-coding
chr6	32534320	32534555	Hyper-DMR	Intergenic	-4208	HLA-DRB5	protein-coding
chr6	32534615	32534640	Hyper-DMR	Intergenic	-4398	HLA-DRB5	protein-coding
chr6	32534662	32534790	Hyper-DMR	Intergenic	-4497	HLA-DRB5	protein-coding
chr6	32534967	32535185	Hyper-DMR	Intergenic	-4847	HLA-DRB5	protein-coding
chr6	32535314	32535799	Hyper-DMR	Intergenic	-5327	HLA-DRB5	protein-coding
chr6	32536976	32537799	Hyper-DMR	Intergenic	-7158	HLA-DRB5	protein-coding
chr6	32539057	32539166	Hyper-DMR	Intergenic	-8882	HLA-DRB5	protein-coding
chr6	32539703	32539829	Hyper-DMR	Intergenic	-9537	HLA-DRB5	protein-coding
chr6	32540161	32540339	Hyper-DMR	Intergenic	-10021	HLA-DRB5	protein-coding
chr6	32543751	32544442	Hyper-DMR	Intergenic	-13867	HLA-DRB5	protein-coding
chr6	32544756	32545082	Hyper-DMR	Intergenic	-14690	HLA-DRB5	protein-coding
chr6	32545402	32545456	Hyper-DMR	Intergenic	14573	HLA-DRB6	pseudo
chr6	32545600	32546249	Hyper-DMR	Intergenic	14078	HLA-DRB6	pseudo
chr6	32548552	32548590	Hyper-DMR	Intergenic	11431	HLA-DRB6	pseudo
chr6	32549470	32549672	Hyper-DMR	Intergenic	10431	HLA-DRB6	pseudo
chr6	32550212	32550384	Hyper-DMR	Intergenic	9704	HLA-DRB6	pseudo
chr6	32550591	32550628	Hyper-DMR	Intergenic	9393	HLA-DRB6	pseudo
chr6	32551781	32551949	Hyper-DMR	TTS	8137	HLA-DRB6	pseudo
chr6	32553638	32553923	Hyper-DMR	intron	6222	HLA-DRB6	pseudo
chr6	32554429	32555206	Hyper-DMR	non-coding	5185	HLA-DRB6	pseudo
chr6	32555359	32555783	Hyper-DMR	intron	4431	HLA-DRB6	pseudo
chr6	32557405	32557611	Hyper-DMR	intron	2494	HLA-DRB6	pseudo
chr6	32558479	32558659	Hyper-DMR	intron	1433	HLA-DRB6	pseudo
chr6	32558833	32559458	Hyper-DMR	intron	857	HLA-DRB6	pseudo
chr6	32562172	32562631	Hyper-DMR	Intergenic	-2399	HLA-DRB6	pseudo
chr6	32563339	32565354	Hyper-DMR	Intergenic	-4344	HLA-DRB6	pseudo
chr6	32565750	32567186	Hyper-DMR	Intergenic	-6466	HLA-DRB6	pseudo
chr6	32570472	32570779	Hyper-DMR	Intergenic	-10623	HLA-DRB6	pseudo
chr6	32571487	32572114	Hyper-DMR	Intergenic	-11798	HLA-DRB6	pseudo
chr6	32572906	32572966	Hyper-DMR	Intergenic	-12934	HLA-DRB6	pseudo
chr6	32574091	32575342	Hyper-DMR	Intergenic	-14714	HLA-DRB6	pseudo
chr6	32577390	32578850	Hyper-DMR	TTS	11716	HLA-DRB1	protein-coding
chr6	32580544	32581028	Hyper-DMR	exon	9050	HLA-DRB1	protein-coding
chr6	32581351	32581720	Hyper-DMR	intron	8301	HLA-DRB1	protein-coding
chr6	32581854	32582159	Hyper-DMR	intron	7830	HLA-DRB1	protein-coding
chr6	32582710	32583620	Hyper-DMR	intron	6671	HLA-DRB1	protein-coding
chr6	32585365	32586609	Hyper-DMR	intron	3849	HLA-DRB1	protein-coding
chr6	32587104	32587856	Hyper-DMR	intron	2356	HLA-DRB1	protein-coding
chr6	32590193	32591186	Hyper-DMR	promoter-TSS	-853	HLA-DRB1	protein-coding
chr6	32597671	32598163	Hyper-DMR	Intergenic	-8081	HLA-DRB1	protein-coding
chr6	32599571	32600120	Hyper-DMR	Intergenic	-10009	HLA-DRB1	protein-coding
chr6	32600652	32600986	Hyper-DMR	Intergenic	-10983	HLA-DRB1	protein-coding
chr6	32601331	32601431	Hyper-DMR	Intergenic	-11545	HLA-DRB1	protein-coding
chr6	32602302	32603266	Hyper-DMR	Intergenic	-12948	HLA-DRB1	protein-coding
chr6	32605489	32605762	Hyper-DMR	Intergenic	-15789	HLA-DRB1	protein-coding
chr6	32607736	32608260	Hyper-DMR	Intergenic	-18162	HLA-DRB1	protein-coding
chr6	32608393	32609041	Hyper-DMR	Intergenic	-18881	HLA-DRB1	protein-coding
chr6	32610979	32611300	Hyper-DMR	Intergenic	-21303	HLA-DRB1	protein-coding
chr6	32611433	32611550	Hyper-DMR	Intergenic	-21655	HLA-DRB1	protein-coding
chr6	32611868	32612230	Hyper-DMR	Intergenic	-22213	HLA-DRB1	protein-coding
chr6	32613555	32614146	Hyper-DMR	Intergenic	-23556	HLA-DQA1	protein-coding
chr6	32619054	32619615	Hyper-DMR	Intergenic	-18072	HLA-DQA1	protein-coding
chr6	32619990	32620196	Hyper-DMR	Intergenic	-17313	HLA-DQA1	protein-coding
chr6	32621746	32622065	Hyper-DMR	Intergenic	-15501	HLA-DQA1	protein-coding
chr6	32624568	32625421	Hyper-DMR	Intergenic	-12412	HLA-DQA1	protein-coding
chr6	32626229	32626236	Hyper-DMR	Intergenic	-11174	HLA-DQA1	protein-coding
chr6	32627826	32627833	Hyper-DMR	Intergenic	-9577	HLA-DQA1	protein-coding
chr6	32634791	32635096	Hyper-DMR	Intergenic	-2463	HLA-DQA1	protein-coding
chr6	32636048	32636923	Hyper-DMR	promoter-TSS	-921	HLA-DQA1	protein-coding
chr6	32637748	32637990	Hyper-DMR	intron	463	HLA-DQA1	protein-coding
chr6	32638580	32638669	Hyper-DMR	intron	1218	HLA-DQA1	protein-coding
chr6	32639100	32640436	Hyper-DMR	intron	2362	HLA-DQA1	protein-coding
chr6	32641081	32641436	Hyper-DMR	intron	3852	HLA-DQA1	protein-coding
chr6	32643872	32644227	Hyper-DMR	TTS	6643	HLA-DQA1	protein-coding
chr6	32645457	32647107	Hyper-DMR	Intergenic	8876	HLA-DQA1	protein-coding
chr6	32648025	32648065	Hyper-DMR	Intergenic	10639	HLA-DQA1	protein-coding
chr6	32652657	32653051	Hyper-DMR	Intergenic	-7026	HLA-DQB1-AS1	ncRNA
chr6	32661176	32661417	Hyper-DMR	TTS	1416	HLA-DQB1-AS1	ncRNA
chr6	32662178	32662362	Hyper-DMR	intron	2390	HLA-DQB1-AS1	ncRNA
chr6	32662687	32663415	Hyper-DMR	intron	3171	HLA-DQB1-AS1	ncRNA
chr6	32664208	32664304	Hyper-DMR	intron	2433	HLA-DQB1	protein-coding
chr6	32667583	32667886	Hyper-DMR	Intergenic	-1045	HLA-DQB1	protein-coding
chr6	32672407	32672995	Hyper-DMR	Intergenic	-6012	HLA-DQB1	protein-coding
chr6	32674070	32674461	Hyper-DMR	Intergenic	-7576	HLA-DQB1	protein-coding
chr6	32675204	32675390	Hyper-DMR	Intergenic	-8608	HLA-DQB1	protein-coding
chr6	32681420	32682054	Hyper-DMR	Intergenic	-15048	HLA-DQB1	protein-coding
chr6	32683586	32684874	Hyper-DMR	Intergenic	-17541	HLA-DQB1	protein-coding
chr6	32686397	32687030	Hyper-DMR	Intergenic	-20024	HLA-DQB1	protein-coding
chr6	32695126	32695483	Hyper-DMR	Intergenic	-28615	HLA-DQB1	protein-coding
chr6	32706250	32706306	Hyper-DMR	Intergenic	-35108	HLA-DQA2	protein-coding
chr6	32707060	32707371	Hyper-DMR	Intergenic	-34171	HLA-DQA2	protein-coding
chr6	32707972	32708649	Hyper-DMR	Intergenic	-33076	HLA-DQA2	protein-coding
chr6	32712344	32712646	Hyper-DMR	Intergenic	-28891	HLA-DQA2	protein-coding
chr6	33131694	33131944	Hyper-DMR	Intergenic	-11505	HCG24	ncRNA
