# Supplementary material for: High-resolution DNA methylation screening of the major histocompatibility complex in multiple sclerosis
Source: Front Neurol. 2023 Dec 8;14:1326738. doi: 10.3389/fneur.2023.1326738 (PMC10739394; doi:10.3389/fneur.2023.1326738)
Supplement: Supplementary file 4 [file Table_3.XLSX]

## Sheet: DMR_diff0.05_p0.05_repeatmasker
Chr	Start	End	Classification		repClass	repFamily
chr6	29015191	29015200	Hypo-DMR	LTR12C	LTR	ERV1
chr6	29871707	29871771	Hyper-DMR	AluSp	SINE	Alu
chr6	29881702	29881730	Hyper-DMR	MER9a1	LTR	ERVK
chr6	29896409	29896721	Hyper-DMR	SVA_B	Retroposon	SVA
chr6	29936190	29936634	Hyper-DMR	MER9a1	LTR	ERVK
chr6	29939671	29939978	Hyper-DMR	AluJo	SINE	Alu
chr6	29939671	29939978	Hyper-DMR	Charlie9	DNA	hAT-Charlie
chr6	29940402	29940532	Hyper-DMR	AluY	SINE	Alu
chr6	30220380	30220423	Hyper-DMR	L1ME3D	LINE	L1
chr6	30240007	30240096	Hyper-DMR	AluY	SINE	Alu
chr6	30246147	30246369	Hyper-DMR	L1M5	LINE	L1
chr6	30246147	30246369	Hyper-DMR	AluSg	SINE	Alu
chr6	31283141	31283263	Hyper-DMR	AluJr	SINE	Alu
chr6	31300864	31300890	Hyper-DMR	ERV3-16A3_I-int	LTR	ERVL
chr6	31301483	31301548	Hyper-DMR	ERV3-16A3_I-int	LTR	ERVL
chr6	31317970	31318527	Hyper-DMR	MLT1B	LTR	ERVL-MaLR
chr6	31317970	31318527	Hyper-DMR	LTR84b	LTR	ERVL
chr6	31319971	31320102	Hyper-DMR	AluSx3	SINE	Alu
chr6	31319971	31320102	Hyper-DMR	L1M4c	LINE	L1
chr6	31327603	31328023	Hyper-DMR	L1PA13	LINE	L1
chr6	31329742	31329805	Hyper-DMR	AluSg	SINE	Alu
chr6	31341858	31342203	Hyper-DMR	AluSg	SINE	Alu
chr6	31341858	31342203	Hyper-DMR	L1MEc	LINE	L1
chr6	31341858	31342203	Hyper-DMR	L1MA7	LINE	L1
chr6	31341858	31342203	Hyper-DMR	L1MEc	LINE	L1
chr6	31557399	31557543	Hyper-DMR	AluY	SINE	Alu
chr6	32269968	32270521	Hyper-DMR	AluY	SINE	Alu
chr6	32269968	32270521	Hyper-DMR	(ATTA)n	Simple_repeat	Simple_repeat
chr6	32269968	32270521	Hyper-DMR	FLAM_C	SINE	Alu
chr6	32269968	32270521	Hyper-DMR	AluSq2	SINE	Alu
chr6	32346304	32346315	Hyper-DMR	AluYb8	SINE	Alu
chr6	32346304	32346315	Hyper-DMR	L2a	LINE	L2
chr6	32358204	32358563	Hyper-DMR	L1PA5	LINE	L1
chr6	32446642	32446659	Hyper-DMR	AluY	SINE	Alu
chr6	32470465	32470611	Hyper-DMR	L1PA5	LINE	L1
chr6	32477138	32477191	Hyper-DMR	HERVK3-int	LTR	ERVK
chr6	32477302	32477371	Hyper-DMR	HERVK3-int	LTR	ERVK
chr6	32477302	32477371	Hyper-DMR	AluY	SINE	Alu
chr6	32477645	32477823	Hyper-DMR	HERVK3-int	LTR	ERVK
chr6	32478139	32478914	Hyper-DMR	HERVK3-int	LTR	ERVK
chr6	32481997	32482296	Hyper-DMR	L2a	LINE	L2
chr6	32482847	32483585	Hyper-DMR	L2	LINE	L2
chr6	32482847	32483585	Hyper-DMR	MamRep488	DNA	hAT-Tip100
chr6	32482847	32483585	Hyper-DMR	MIRb	SINE	MIR
chr6	32485766	32485792	Hyper-DMR	AluSx3	SINE	Alu
chr6	32501153	32501446	Hyper-DMR	L1MD2	LINE	L1
chr6	32510757	32511014	Hyper-DMR	MSTB	LTR	ERVL-MaLR
chr6	32514164	32514539	Hyper-DMR	L1PB4	LINE	L1
chr6	32514164	32514539	Hyper-DMR	U1	snRNA	snRNA
chr6	32514164	32514539	Hyper-DMR	L1ME1	LINE	L1
chr6	32518536	32518889	Hyper-DMR	MIR	SINE	MIR
chr6	32522667	32523071	Hyper-DMR	L2c	LINE	L2
chr6	32524049	32524870	Hyper-DMR	MER53	DNA	hAT
chr6	32524049	32524870	Hyper-DMR	MER53	DNA	hAT
chr6	32525988	32526141	Hyper-DMR	L2a	LINE	L2
chr6	32528094	32528550	Hyper-DMR	L2a	LINE	L2
chr6	32530827	32531271	Hyper-DMR	AluSc8	SINE	Alu
chr6	32533156	32533758	Hyper-DMR	(TAT)n	Simple_repeat	Simple_repeat
chr6	32533156	32533758	Hyper-DMR	MIRb	SINE	MIR
chr6	32534320	32534555	Hyper-DMR	AluJb	SINE	Alu
chr6	32534320	32534555	Hyper-DMR	MER52D	LTR	ERV1
chr6	32534615	32534640	Hyper-DMR	MER52D	LTR	ERV1
chr6	32534662	32534790	Hyper-DMR	MER52D	LTR	ERV1
chr6	32534967	32535185	Hyper-DMR	MER52D	LTR	ERV1
chr6	32535314	32535799	Hyper-DMR	MER52D	LTR	ERV1
chr6	32536976	32537799	Hyper-DMR	L1MC2	LINE	L1
chr6	32536976	32537799	Hyper-DMR	MER51A	LTR	ERV1
chr6	32539057	32539166	Hyper-DMR	HERV9-int	LTR	ERV1
chr6	32539057	32539166	Hyper-DMR	LTR12	LTR	ERV1
chr6	32539703	32539829	Hyper-DMR	LTR12	LTR	ERV1
chr6	32540161	32540339	Hyper-DMR	AluY	SINE	Alu
chr6	32543751	32544442	Hyper-DMR	AluSx3	SINE	Alu
chr6	32543751	32544442	Hyper-DMR	L1MDa	LINE	L1
chr6	32544756	32545082	Hyper-DMR	L1MDa	LINE	L1
chr6	32544756	32545082	Hyper-DMR	L1MD	LINE	L1
chr6	32545402	32545456	Hyper-DMR	AluSx	SINE	Alu
chr6	32545600	32546249	Hyper-DMR	AluSx	SINE	Alu
chr6	32545600	32546249	Hyper-DMR	L1MDa	LINE	L1
chr6	32545600	32546249	Hyper-DMR	L1M5	LINE	L1
chr6	32548552	32548590	Hyper-DMR	MSTB	LTR	ERVL-MaLR
chr6	32549470	32549672	Hyper-DMR	AluSg7	SINE	Alu
chr6	32549470	32549672	Hyper-DMR	L1ME1	LINE	L1
chr6	32550212	32550384	Hyper-DMR	L1ME1	LINE	L1
chr6	32550591	32550628	Hyper-DMR	AluSg	SINE	Alu
chr6	32555359	32555783	Hyper-DMR	MIR	SINE	MIR
chr6	32558833	32559458	Hyper-DMR	(AT)n	Simple_repeat	Simple_repeat
chr6	32558833	32559458	Hyper-DMR	Tigger4	DNA	TcMar-Tigger
chr6	32562172	32562631	Hyper-DMR	HERVK3-int	LTR	ERVK
chr6	32563339	32565354	Hyper-DMR	HERVK3-int	LTR	ERVK
chr6	32565750	32567186	Hyper-DMR	HERVK3-int	LTR	ERVK
chr6	32565750	32567186	Hyper-DMR	LTR3	LTR	ERVK
chr6	32570472	32570779	Hyper-DMR	L2a	LINE	L2
chr6	32571487	32572114	Hyper-DMR	AluSx3	SINE	Alu
chr6	32571487	32572114	Hyper-DMR	L1MDa	LINE	L1
chr6	32571487	32572114	Hyper-DMR	L1MDa	LINE	L1
chr6	32572906	32572966	Hyper-DMR	L1M5	LINE	L1
chr6	32574091	32575342	Hyper-DMR	L1MEg2	LINE	L1
chr6	32574091	32575342	Hyper-DMR	L1MEg2	LINE	L1
chr6	32574091	32575342	Hyper-DMR	L1ME3G	LINE	L1
chr6	32577390	32578850	Hyper-DMR	MLT1L	LTR	ERVL-MaLR
chr6	32577390	32578850	Hyper-DMR	L1MA8	LINE	L1
chr6	32581854	32582159	Hyper-DMR	MIR	SINE	MIR
chr6	32583759	32583973	Hypo-DMR	(CA)n	Simple_repeat	Simple_repeat
chr6	32583759	32583973	Hypo-DMR	(CT)n	Simple_repeat	Simple_repeat
chr6	32585365	32586609	Hyper-DMR	L2a	LINE	L2
chr6	32585365	32586609	Hyper-DMR	L2a	LINE	L2
chr6	32587104	32587856	Hyper-DMR	AluSc8	SINE	Alu
chr6	32587104	32587856	Hyper-DMR	L2a	LINE	L2
chr6	32590193	32591186	Hyper-DMR	MIR3	SINE	MIR
chr6	32590193	32591186	Hyper-DMR	AluSz	SINE	Alu
chr6	32597671	32598163	Hyper-DMR	AluSc	SINE	Alu
chr6	32599571	32600120	Hyper-DMR	AluSg7	SINE	Alu
chr6	32599571	32600120	Hyper-DMR	L1MA7	LINE	L1
chr6	32600652	32600986	Hyper-DMR	L1MA7	LINE	L1
chr6	32600652	32600986	Hyper-DMR	AluSx	SINE	Alu
chr6	32601331	32601431	Hyper-DMR	L1MA7	LINE	L1
chr6	32601331	32601431	Hyper-DMR	AluY	SINE	Alu
chr6	32602302	32603266	Hyper-DMR	(ATAC)n	Simple_repeat	Simple_repeat
chr6	32605489	32605762	Hyper-DMR	AluSx4	SINE	Alu
chr6	32605489	32605762	Hyper-DMR	(TATT)n	Simple_repeat	Simple_repeat
chr6	32605489	32605762	Hyper-DMR	L1ME3B	LINE	L1
chr6	32608393	32609041	Hyper-DMR	AluSx	SINE	Alu
chr6	32610979	32611300	Hyper-DMR	(CATTT)n	Simple_repeat	Simple_repeat
chr6	32610979	32611300	Hyper-DMR	MER4D1	LTR	ERV1
chr6	32611433	32611550	Hyper-DMR	MER4D1	LTR	ERV1
chr6	32611433	32611550	Hyper-DMR	AluSx1	SINE	Alu
chr6	32611868	32612230	Hyper-DMR	MER4D1	LTR	ERV1
chr6	32619054	32619615	Hyper-DMR	MIRb	SINE	MIR
chr6	32619054	32619615	Hyper-DMR	(TAATT)n	Simple_repeat	Simple_repeat
chr6	32619054	32619615	Hyper-DMR	L1M5	LINE	L1
chr6	32619054	32619615	Hyper-DMR	AluSz6	SINE	Alu
chr6	32619990	32620196	Hyper-DMR	L1M5	LINE	L1
chr6	32621746	32622065	Hyper-DMR	MER66B	LTR	ERV1
chr6	32624568	32625421	Hyper-DMR	(T)n	Simple_repeat	Simple_repeat
chr6	32624568	32625421	Hyper-DMR	L1PA2	LINE	L1
chr6	32626229	32626236	Hyper-DMR	AluY	SINE	Alu
chr6	32627826	32627833	Hyper-DMR	AluSq	SINE	Alu
chr6	32634791	32635096	Hyper-DMR	MIR	SINE	MIR
chr6	32634791	32635096	Hyper-DMR	MER90a	LTR	ERV1
chr6	32634791	32635096	Hyper-DMR	MLT2C1	LTR	ERVL
chr6	32636048	32636923	Hyper-DMR	AluSx1	SINE	Alu
chr6	32638580	32638669	Hyper-DMR	AluJr	SINE	Alu
chr6	32639100	32640436	Hyper-DMR	ORSL	DNA	hAT-Tip100
chr6	32639100	32640436	Hyper-DMR	L2c	LINE	L2
chr6	32641081	32641436	Hyper-DMR	L2c	LINE	L2
chr6	32645457	32647107	Hyper-DMR	MER1B	DNA	hAT-Charlie
chr6	32645457	32647107	Hyper-DMR	L1MC1	LINE	L1
chr6	32645457	32647107	Hyper-DMR	(TG)n	Simple_repeat	Simple_repeat
chr6	32645457	32647107	Hyper-DMR	AluJr	SINE	Alu
chr6	32645457	32647107	Hyper-DMR	MIR	SINE	MIR
chr6	32645457	32647107	Hyper-DMR	L1MC5a	LINE	L1
chr6	32645457	32647107	Hyper-DMR	L1MC5	LINE	L1
chr6	32652657	32653051	Hyper-DMR	HAL1ME	LINE	L1
chr6	32652657	32653051	Hyper-DMR	LTR16A	LTR	ERVL
chr6	32667583	32667886	Hyper-DMR	Zaphod	DNA	hAT-Tip100
chr6	32667583	32667886	Hyper-DMR	MIRb	SINE	MIR
chr6	32672407	32672995	Hyper-DMR	THE1A-int	LTR	ERVL-MaLR
chr6	32674070	32674461	Hyper-DMR	THE1A	LTR	ERVL-MaLR
chr6	32674070	32674461	Hyper-DMR	L1PA10	LINE	L1
chr6	32675204	32675390	Hyper-DMR	L1PA10	LINE	L1
chr6	32681420	32682054	Hyper-DMR	L1PB3	LINE	L1
chr6	32681420	32682054	Hyper-DMR	L1M4	LINE	L1
chr6	32681420	32682054	Hyper-DMR	L1MD2	LINE	L1
chr6	32681420	32682054	Hyper-DMR	L1MEc	LINE	L1
chr6	32683586	32684874	Hyper-DMR	MER54A	LTR	ERVL
chr6	32683586	32684874	Hyper-DMR	MLT1A0	LTR	ERVL-MaLR
chr6	32683586	32684874	Hyper-DMR	ERVL-E-int	LTR	ERVL
chr6	32683586	32684874	Hyper-DMR	MER54A	LTR	ERVL
chr6	32686397	32687030	Hyper-DMR	MER44A	DNA	TcMar-Tigger
chr6	32695126	32695483	Hyper-DMR	L1MA1	LINE	L1
chr6	32707060	32707371	Hyper-DMR	HERVFH19-int	LTR	ERV1
chr6	32707972	32708649	Hyper-DMR	HERVFH19-int	LTR	ERV1
chr6	32707972	32708649	Hyper-DMR	LTR19A	LTR	ERV1
chr6	32712344	32712646	Hyper-DMR	Tigger3b	DNA	TcMar-Tigger
chr6	33131694	33131944	Hyper-DMR	AluYh3	SINE	Alu
chr6	33131694	33131944	Hyper-DMR	AluSz	SINE	Alu
